# Supplementary material for: TNF-α-mediated m6A modification of ELMO1 triggers directional migration of mesenchymal stem cell in ankylosing spondylitis
Source: Nat Commun. 2021 Sep 10;12:5373. doi: 10.1038/s41467-021-25710-4 (PMC8433149; doi:10.1038/s41467-021-25710-4)
Supplement: Supplementary file 4 — Source data [file 41467_2021_25710_MOESM4_ESM.xlsx]

## Sheet: F1A
Figure1A Migratory mMSC
HC MSC+MΦ	AS MSC+MΦ	HC MSC+MΦ+TNFi	AS MSC+MΦ+TNFi
56	158	23	25
74	170	29	34
46	205	17	23
52	168	19	17
81	179	22	19
64	192	26	16
66	184	30	24
70	182	25	28
49	136	19	21

## Sheet: F1B
	Figure 1B Migratory MSC
	HC-MSC				AS-MSC
TNF(ng/ml)	0	10	50	100	0	10	50	100
	17	34	78	110	18	39	95	254
	21	38	81	143	20	37	82	204
	16	41	75	132	20	42	80	236
	25	47	90	118	23	40	79	273
	27	39	95	132	16	40	89	189
	23	44	83	148	19	47	90	213
	20	47	77	129	25	49	86	227
	18	41	84	141	18	41	83	209
	19	42	84	135	17	45	92	197

## Sheet: F1C
	Figure 1C Precentage of Migratory Area
	HC-MSC				AS-MSC
TNF(ng/ml)	0	10	50	100	0	10	50	100
	6.99	22.81	33.46	40.31	6.41	27.25	41.49	67.38
	7.34	22.53	30.74	46.57	6.03	16.73	31.25	71.43
	6.54	25.43	38.74	47.26	5.98	19.82	39.78	60.92
	7.11	28.51	36.47	46.72	6.83	21.52	48.46	63.49
	6.84	23.13	34.16	49.29	7.04	24.36	33.16	69.33
	5.67	15.73	31.06	38.59	7.21	21.05	41.27	68.18
	7.14	20.94	30.08	46.23	7.17	18.93	35.48	73.19
	6.83	17.5	34.26	43.62	6.48	20.15	38.2	64.98
	6.89	19.31	33.29	47.82	6.91	24.38	32.51	73.01

## Sheet: F1D
Figure 1D
Migration Index			Directionality			Velocity
HC-MSC	AS-MSC		HC-MSC	AS-MSC		HC-MSC	AS-MSC
0.17	0.03		0.273	0.209		0.409	0.318
0.15	0.07		0.319	0.157		0.357	0.267
0.22	0.05		0.254	0.172		0.421	0.342
0.09	0.04		0.208	0.256		0.381	0.301
0.14	0.1		0.281	0.213		0.399	0.328
0.18	0.12		0.291	0.199		0.328	0.289
0.16	0.04		0.247	0.178		0.421	0.291
0.17	0.07		0.189	0.192		0.395	0.257
0.19	0.06		0.279	0.207		0.401	0.301

## Sheet: F2B
Figure 2B Bioluminescence Area
HC-MSC				AS-MSC
0d	1d	3d	5d	0d	1d	3d	5d
5745	7091	7987	9121	3499	7993	13962	19392
3728	6557	9843	10036	2849	5768	12485	21382
2942	8952	8245	10535	2345	6945	10984	17839
5474	7234	6072	9834	5426	7934	14736	19825
4673	5468	7482	8753	3473	8423	13275	19683
3176	6823	7901	9385	4724	6845	12983	20573
2569	5987	8853	8924	5242	7236	11987	18734
2478	7764	9005	9945	4822	6345	14382	19236
3902	7384	8025	9572	3019	8305	13881	20058

## Sheet: F2C
Figure 3C Cells/Field
HC MSC	AS MSC
5	34
19	25
24	16
3	19
6	23
8	36
11	46
24	62
14	53
8	36
10	15
13	9
18	18
12	23
10	26
8	36
5	28
6	29
8	33
3	31

## Sheet: F3F
Figure 3F ELMO1 expression in mRNA level
HC MSC w/o TNF-α	HC MSC with TNF-α	AS MSC w/o TNF-α	AS MSC with TNF-α
1	2.29	0.83	4.54
0.87	1.54	0.79	3.74
0.95	1.78	0.9	4.78
1.12	2.83	1.04	2.56
0.94	2.91	1.09	5.24
0.98	2.21	1.31	5.56
1.07	3.04	1.17	3.87
1.21	2.41	1.18	4.93
1.09	1.98	0.89	4.56

## Sheet: F3G
	Figure 3G ELMO1 expression in protien level
	HC-MSC				AS-MSC
TNF(ng/ml)	0	10	50	100	0	10	50	100
	1	1.21	1.16	1.576	0.913	1.192	1.34	2.281
	1	0.98	1.32	1.843	0.963	1.042	1.35	2.853
	1	1.04	1.02	1.431	0.794	0.935	1.06	1.895
	1	1.1	1.39	1.356	1.023	0.972	1.39	2.042
	1	1.33	1.25	1.452	1.083	1.053	1.43	2.535
	1	1.13	1.55	1.538	1.001	1.082	1.42	2.014
	1	0.99	1.33	1.641	0.839	1.235	1.56	1.568
	1	1.06	1.29	1.278	0.904	1.342	1.22	1.995
	1	1.04	1.45	1.547	0.994	1.195	1.27	2.231
Figure 3G ELMO1 (Anti-ELMO1 antibody; ab174298)										Figure 3G GAPDH (Anti-GAPDH antibody; ab8245)
	HC-MSC				AS-MSC					HC-MSC				AS-MSC
TNF(ng/ml)	0	10	50	100	0	10	50	100	TNF(ng/ml)	0	10	50	100	0	10	50	100

## Sheet: F3I
	Figure 3I Rac1 activation level
	HC-MSC				AS-MSC
TNF(ng/ml)	0	10	50	100	0	10	50	100
	1	1.14	2.04	2.29	1.38	1.53	2.01	2.54
	1	1.29	1.89	2.59	0.89	0.98	1.98	2.34
	1	0.98	1.56	1.89	1.13	1.04	2.43	4.23
	1	1.04	1.73	1.99	1.07	1.08	2.51	3.21
	1	1.21	2.32	2.04	1.24	1.25	1.84	3.05
	1	1.15	2.41	2.1	1.11	1.19	3.12	3.46
	1	1.08	2.03	1.59	0.89	1.13	1.8	2.98
	1	1.34	2.13	1.79	0.99	1.42	2.25	2.81
	1	1.19	1.78	2.32	0.94	1.1	2.17	3.89
	Figure 3I Total Rac1 (Rac1 mouse mAb; item 8631 in Active Rac1 Detection Kit)									Figure 3I Active Rac1 (Rac1 mouse mAb; item 8631 in Active Rac1 Detection Kit)									Figure 3I GAPDH (Anti-GAPDH antibody; ab8245)
	HC-MSC				AS-MSC					HC-MSC				AS-MSC					HC-MSC				AS-MSC
TNF(ng/ml)	0	10	50	100	0	10	50	100	TNF(ng/ml)	0	10	50	100	0	10	50	100	TNF(ng/ml)	0	10	50	100	0	10	50	100

## Sheet: F4A
Figure 4A Migratory cells
HC MSC	AS MSC	AS MSC+Lv-NC	AS MSC+Lv-ELMO1
86	189	178	110
103	204	184	95
98	243	198	78
93	232	204	89
80	223	207	104
132	204	214	94
102	198	218	98
95	182	223	123
98	205	215	134

[truncated: 48 more sheets: F4B, F4C, F4D, F4E, F4F, F4G, F4H, F5A, F5B, 5FC, F6A, F6C, F6D, F6E & SF5, F6F, F7A, F7B, F7D, F7E, F7F …]
